# Supplementary material for: Modeling present and future climate risk of dengue outbreak, a case study in New Caledonia
Source: Environ Health. 2022 Jan 20;21:20. doi: 10.1186/s12940-022-00829-z (PMC8772089; doi:10.1186/s12940-022-00829-z)
Supplement: Supplementary file 2 — Additional file 2: TableS1. Top 50 best predictive models selected by Leave Time Out - Cross Validation (LTO-CV) according to their Brier score. [file 12940_2022_829_MOESM2_ESM.csv]

	Temperature indicator	Precipitation indicator	Brier score
1	NOD_TX_GT_80_30.8	MEAN_RR_60	0.18179
2	NOD_TX_GT_80_30.8	NOD_RR_LT_50_0.3	0.18194
3	NOD_TX_GT_80_30.8	NOD_RR_GT_60_7.2	0.18235
4	NOD_TX_GT_80_30.8	MEAN_RR_65	0.18293
5	NOD_TX_GT_80_30.8	NOD_RR_LT_65_1.1	0.18318
6	NOD_TX_GT_80_30.8	MEAN_RR_50	0.18333
7	NOD_TX_GT_80_30.8	NOD_RR_LT_60_0.3	0.18401
8	NOD_TX_GT_80_30.8	MEAN_RR_75	0.18418
9	NOD_TX_GT_80_30.8	MEAN_RR_70	0.18436
10	NOD_TX_GT_80_30.8	NOD_RR_GT_65_7.8	0.18481
11	NOD_TX_GT_80_30.6	MEAN_RR_50	0.18482
12	NOD_TX_GT_80_30.8	NOD_RR_LT_50_1.1	0.18484
13	NOD_TX_GT_80_30.8	NOD_RR_GT_70_7.8	0.185
14	NOD_TX_GT_80_30.6	MEAN_RR_65	0.18502
15	NOD_TX_GT_80_30.8	NOD_RR_GT_70_7.2	0.18521
16	NOD_TX_GT_80_30.6	MEAN_RR_70	0.18552
17	NOD_TX_GT_80_30.8	NOD_RR_GT_65_7.2	0.18579
18	NOD_TX_GT_80_30.6	MEAN_RR_60	0.18607
19	NOD_TX_GT_80_30.6	NOD_RR_LT_50_0.3	0.18616
20	NOD_TX_GT_80_31.8	MEAN_RR_50	0.18621
21	NOD_TX_GT_80_31.1	MEAN_RR_50	0.18645
22	MEAN_TX_70	MEAN_RR_75	0.18646
23	NOD_TX_GT_80_31.1	NOD_RR_LT_50_0.3	0.18656
24	NOD_TX_GT_80_30.6	MEAN_RR_75	0.18658
25	NOD_TX_GT_80_30.6	NOD_RR_LT_60_1.1	0.18683
26	NOD_TX_GT_80_30.6	NOD_RR_LT_50_1.1	0.18691
27	NOD_TX_GT_80_31.3	MEAN_RR_50	0.18693
28	NOD_TX_GT_80_31.1	MEAN_RR_60	0.18698
29	NOD_TX_GT_80_30.6	NOD_RR_GT_65_7.2	0.18707
30	NOD_TX_GT_80_31.3	MEAN_RR_65	0.18709
31	NOD_TX_GT_80_31.3	NOD_RR_GT_60_7.2	0.18712
32	NOD_TX_GT_80_30.8	NOD_RR_LT_60_1.1	0.18716
33	NOD_TX_GT_80_31.3	NOD_RR_LT_50_0.3	0.18717
34	NOD_TX_GT_80_31.1	NOD_RR_GT_60_7.2	0.18733
35	MEAN_TX_70	MEAN_RR_65	0.1874
36	NOD_TX_GT_80_30.6	NOD_RR_GT_65_7.8	0.18747
37	NOD_TX_GT_80_30.6	NOD_RR_GT_70_7.8	0.18749
38	NOD_TX_GT_80_30.6	NOD_RR_GT_60_7.2	0.1876
39	NOD_TX_GT_80_31.1	MEAN_RR_65	0.18761
40	MEAN_TX_70	MEAN_RR_70	0.18764
41	NOD_TX_GT_80_31.3	NOD_RR_GT_70_7.8	0.18767
42	MEAN_TX_70	MEAN_RR_60	0.1877
43	NOD_TX_GT_80_31.1	NOD_RR_GT_65_7.8	0.18772
44	NOD_TX_GT_80_31.3	NOD_RR_LT_50_1.1	0.18773
45	NOD_TX_GT_80_30.6	NOD_RR_LT_60_0.3	0.18775
46	MEAN_TX_75	MEAN_RR_75	0.1879
47	NOD_TX_GT_80_31.3	NOD_RR_GT_70_7.2	0.18791
48	NOD_TX_GT_80_30.6	NOD_RR_LT_65_1.1	0.18793
49	NOD_TX_GT_80_31.3	MEAN_RR_60	0.18804
50	MEAN_TX_80	MEAN_RR_60	0.18805
51	NOD_TX_GT_80_31.1	NOD_RR_LT_65_1.1	0.18807
52	NOD_TX_GT_80_31.3	NOD_RR_GT_65_7.2	0.18822
53	NOD_TX_GT_80_31.1	MEAN_RR_70	0.18832
54	MEAN_TX_75	MEAN_RR_70	0.18838
55	NOD_TX_GT_80_31.8	MEAN_RR_60	0.18842
56	NOD_TX_GT_80_31.8	NOD_RR_GT_60_7.2	0.18851
57	MEAN_TX_75	MEAN_RR_60	0.18852
58	NOD_TX_GT_80_31.3	NOD_RR_LT_65_1.1	0.18867
59	MEAN_TX_80	MEAN_RR_65	0.18871
60	NOD_TX_GT_80_30.6	NOD_RR_GT_70_7.2	0.18877
61	NOD_TX_GT_80_31.3	MEAN_RR_70	0.18877
62	NOD_TX_GT_80_31.1	NOD_RR_GT_70_7.8	0.18881
63	NOD_TX_GT_80_31.3	NOD_RR_LT_60_0.3	0.18881
64	NOD_TX_GT_80_31.1	NOD_RR_GT_65_7.2	0.18886
65	MEAN_TX_75	MEAN_RR_65	0.18908
66	NOD_TX_GT_80_31.1	NOD_RR_LT_50_1.1	0.18908
67	NOD_TX_GT_80_31.8	MEAN_RR_65	0.18917
68	MEAN_TX_70	NOD_RR_LT_65_1.1	0.18931
69	NOD_TX_GT_80_31.3	NOD_RR_LT_60_1.1	0.18954
70	NOD_TX_GT_80_31.8	NOD_RR_GT_65_7.8	0.18964
71	MEAN_TX_80	MEAN_RR_75	0.18967
72	NOD_TX_GT_80_31.1	NOD_RR_GT_70_7.2	0.1898
73	NOD_TX_GT_80_31.3	NOD_RR_GT_65_7.8	0.18992
74	MEAN_TX_85	MEAN_RR_65	0.19007
75	NOD_TX_GT_80_31.1	NOD_RR_LT_60_1.1	0.19007
76	MEAN_TX_70	NOD_RR_GT_70_7.8	0.19012
77	NOD_TX_GT_80_31.1	MEAN_RR_75	0.19014
78	NOD_TX_GT_80_31.8	MEAN_RR_75	0.19028
79	NOD_TX_GT_80_31.8	NOD_RR_GT_70_7.2	0.19031
80	MEAN_TX_70	MEAN_RR_50	0.19034
81	MEAN_TX_70	NOD_RR_LT_60_1.1	0.19038
82	MEAN_TX_80	MEAN_RR_70	0.19043
83	NOD_TX_GT_80_31.8	MEAN_RR_70	0.19044
84	NOD_TX_GT_80_31.1	NOD_RR_LT_60_0.3	0.19046
85	NOD_TX_GT_80_31.8	NOD_RR_GT_65_7.2	0.19055
86	MEAN_TX_85	MEAN_RR_75	0.19057
87	MEAN_TX_75	MEAN_RR_50	0.19071
88	NOD_TX_GT_80_31.8	NOD_RR_LT_60_1.1	0.1908
89	MEAN_TX_85	MEAN_RR_60	0.19085
90	NOD_TX_GT_80_31.8	NOD_RR_LT_50_1.1	0.19091
91	MEAN_TX_85	MEAN_RR_70	0.19095
92	MEAN_TX_90	MEAN_RR_75	0.19097
93	MEAN_TX_80	MEAN_RR_50	0.19116
94	MEAN_TX_90	MEAN_RR_70	0.1912
95	MEAN_TX_70	NOD_RR_LT_60_0.3	0.19126
96	MEAN_TX_70	NOD_RR_GT_70_7.2	0.1913
97	NOD_TX_GT_80_31.8	NOD_RR_LT_65_1.1	0.19138
98	MEAN_TX_90	MEAN_RR_60	0.19145
99	NOD_TX_GT_80_31.3	MEAN_RR_75	0.1915
100	MEAN_TX_75	NOD_RR_GT_70_7.8	0.19163
101	NOD_TX_GT_80_31.8	NOD_RR_LT_50_0.3	0.19164
102	MEAN_TX_75	NOD_RR_LT_60_1.1	0.19171
103	MEAN_TX_75	NOD_RR_LT_65_1.1	0.19177
104	MEAN_TX_75	NOD_RR_GT_65_7.8	0.19178
105	MEAN_TX_70	NOD_RR_GT_65_7.8	0.19179
106	MEAN_TX_90	MEAN_RR_65	0.1918
107	NOD_TX_GT_80_31.8	NOD_RR_LT_60_0.3	0.192
108	MEAN_TX_70	NOD_RR_GT_60_7.2	0.19219
109	MEAN_TX_70	NOD_RR_LT_50_0.3	0.19223
110	MEAN_TX_80	NOD_RR_LT_65_1.1	0.1925
111	MEAN_TX_80	NOD_RR_GT_70_7.8	0.19269
112	MEAN_TX_75	NOD_RR_LT_60_0.3	0.19282
113	MEAN_TX_85	NOD_RR_GT_70_7.8	0.19303
114	MEAN_TX_70	NOD_RR_LT_50_1.1	0.19314
115	NOD_TX_GT_80_31.8	NOD_RR_GT_70_7.8	0.1932
116	MEAN_TX_70	NOD_RR_GT_65_7.2	0.19321
117	MEAN_TX_80	NOD_RR_GT_65_7.8	0.19331
118	MEAN_TX_80	NOD_RR_GT_70_7.2	0.19333
119	MEAN_TX_85	NOD_RR_GT_65_7.8	0.19338
120	MEAN_TX_80	NOD_RR_LT_60_1.1	0.19343
121	MEAN_TX_90	NOD_RR_GT_70_7.8	0.19346
122	MEAN_TX_75	NOD_RR_GT_70_7.2	0.19358
123	MEAN_TX_80	NOD_RR_GT_65_7.2	0.19362
124	MEAN_TX_75	NOD_RR_GT_60_7.2	0.19366
125	MEAN_TX_75	NOD_RR_LT_50_0.3	0.1938
126	MEAN_TX_80	NOD_RR_LT_60_0.3	0.19392
127	MEAN_TX_75	NOD_RR_GT_65_7.2	0.19393
128	MEAN_TX_85	MEAN_RR_50	0.19399
129	MEAN_TX_85	NOD_RR_LT_65_1.1	0.19406
130	MEAN_TX_85	NOD_RR_GT_65_7.2	0.19447
131	MEAN_TX_90	MEAN_RR_50	0.19453
132	MEAN_TX_80	NOD_RR_GT_60_7.2	0.19459
133	MEAN_TX_85	NOD_RR_GT_60_7.2	0.19462
134	MEAN_TX_80	NOD_RR_LT_50_0.3	0.19508
135	MEAN_TX_90	NOD_RR_GT_65_7.8	0.1951
136	MEAN_TX_85	NOD_RR_GT_70_7.2	0.19523
137	MEAN_TX_90	NOD_RR_GT_70_7.2	0.19532
138	MEAN_TX_90	NOD_RR_LT_65_1.1	0.19533
139	MEAN_TX_85	NOD_RR_LT_60_1.1	0.19547
140	MEAN_TX_75	NOD_RR_LT_50_1.1	0.19593
141	MEAN_TX_85	NOD_RR_LT_60_0.3	0.19601
142	MEAN_TX_90	NOD_RR_GT_60_7.2	0.19602
143	MEAN_TX_85	NOD_RR_LT_50_0.3	0.19651
144	MEAN_TX_90	NOD_RR_GT_65_7.2	0.19673
145	MEAN_TX_90	NOD_RR_LT_60_1.1	0.19693
146	MEAN_TX_80	NOD_RR_LT_50_1.1	0.19719
147	MEAN_TX_90	NOD_RR_LT_60_0.3	0.19797
148	MEAN_TX_90	NOD_RR_LT_50_0.3	0.19803
149	MEAN_TX_85	NOD_RR_LT_50_1.1	0.1984
150	MEAN_TX_90	NOD_RR_LT_50_1.1	0.19971
151	NOD_TX_LT_80_23.8	MEAN_RR_70	0.21464
152	NOD_TX_LT_80_24.5	MEAN_RR_70	0.215
153	NOD_TX_LT_80_24.5	MEAN_RR_75	0.21548
154	NOD_TX_LT_80_23	MEAN_RR_75	0.21594
155	NOD_TX_LT_80_23	MEAN_RR_70	0.21657
156	NOD_TX_LT_80_24.5	MEAN_RR_65	0.2166
157	NOD_TX_LT_80_23.7	MEAN_RR_70	0.21665
158	NOD_TX_LT_80_23.7	MEAN_RR_60	0.21679
159	NOD_TX_LT_80_23.8	MEAN_RR_75	0.21706
160	NOD_TX_LT_80_23.7	MEAN_RR_75	0.21736
161	NOD_TX_LT_80_23.7	MEAN_RR_65	0.2175
162	NOD_TX_LT_80_23.8	MEAN_RR_65	0.21773
163	NOD_TX_LT_80_23.1	NOD_RR_LT_60_0.3	0.21808
164	NOD_TX_LT_80_23	MEAN_RR_65	0.21817
165	NOD_TX_LT_80_23.8	MEAN_RR_60	0.21848
166	NOD_TX_LT_80_23	NOD_RR_LT_50_0.3	0.21851
167	NOD_TX_LT_80_23.7	NOD_RR_LT_60_0.3	0.21854
168	NOD_TX_LT_80_23.1	MEAN_RR_75	0.21863
169	NOD_TX_LT_80_24.5	MEAN_RR_60	0.21873
170	NOD_TX_LT_80_23	MEAN_RR_60	0.21914
171	NOD_TX_LT_80_23.1	MEAN_RR_70	0.21918
172	NOD_TX_LT_80_23	NOD_RR_LT_60_0.3	0.21965
173	NOD_TX_LT_80_23.7	MEAN_RR_50	0.21966
174	NOD_TX_LT_80_23.8	NOD_RR_LT_50_0.3	0.21973
175	NOD_TX_LT_80_24.5	NOD_RR_LT_60_0.3	0.22001
176	NOD_TX_LT_80_23.7	NOD_RR_LT_50_0.3	0.22052
177	NOD_TX_LT_80_23.8	MEAN_RR_50	0.22062
178	NOD_TX_LT_80_24.5	NOD_RR_LT_50_0.3	0.22065
179	NOD_TX_LT_80_23.8	NOD_RR_LT_60_0.3	0.22092
180	NOD_TX_LT_80_23	MEAN_RR_50	0.22117
181	NOD_TX_LT_80_23.7	NOD_RR_LT_65_1.1	0.22118
182	NOD_TX_LT_80_23.1	MEAN_RR_65	0.22126
183	NOD_TX_LT_80_23.1	NOD_RR_LT_50_0.3	0.22158
184	NOD_TX_LT_80_23.1	MEAN_RR_60	0.22178
185	NOD_TX_LT_80_23.1	MEAN_RR_50	0.22196
186	NOD_TX_LT_80_24.5	MEAN_RR_50	0.2221
187	NOD_TX_LT_80_23.8	NOD_RR_LT_60_1.1	0.22304
188	NOD_TX_LT_80_23.7	NOD_RR_LT_50_1.1	0.22312
189	NOD_TX_LT_80_23.8	NOD_RR_LT_50_1.1	0.22317
190	NOD_TX_LT_80_24.5	NOD_RR_GT_70_7.2	0.22324
191	NOD_TX_LT_80_24.5	NOD_RR_LT_50_1.1	0.22335
192	NOD_TX_LT_80_24.5	NOD_RR_LT_65_1.1	0.22342
193	NOD_TX_LT_80_23	NOD_RR_GT_70_7.2	0.22372
194	NOD_TX_LT_80_23.8	NOD_RR_LT_65_1.1	0.22384
195	NOD_TX_LT_80_24.5	NOD_RR_LT_60_1.1	0.22386
196	NOD_TX_LT_80_23.7	NOD_RR_GT_65_7.2	0.22404
197	NOD_TX_LT_80_23.7	NOD_RR_LT_60_1.1	0.22421
198	NOD_TX_LT_80_24.5	NOD_RR_GT_70_7.8	0.22428
199	NOD_TX_LT_80_23.7	NOD_RR_GT_60_7.2	0.22442
200	NOD_TX_LT_80_23	NOD_RR_LT_60_1.1	0.22465
201	NOD_TX_LT_80_23.1	NOD_RR_LT_60_1.1	0.22477
202	NOD_TX_LT_80_23.1	NOD_RR_LT_65_1.1	0.22488
203	NOD_TX_LT_80_23.7	NOD_RR_GT_70_7.2	0.22494
204	NOD_TX_LT_80_24.5	NOD_RR_GT_60_7.2	0.22536
205	NOD_TX_LT_80_23.8	NOD_RR_GT_70_7.2	0.22537
206	NOD_TX_LT_80_24.5	NOD_RR_GT_65_7.2	0.2254
207	NOD_TX_LT_80_23	NOD_RR_LT_50_1.1	0.22562
208	NOD_TX_LT_80_23.8	NOD_RR_GT_65_7.8	0.2261
209	NOD_TX_LT_80_23.8	NOD_RR_GT_60_7.2	0.22619
210	NOD_TX_LT_80_23	NOD_RR_LT_65_1.1	0.22634
211	NOD_TX_LT_80_23	NOD_RR_GT_70_7.8	0.22635
212	NOD_TX_LT_80_23.8	NOD_RR_GT_70_7.8	0.22637
213	NOD_TX_LT_80_23	NOD_RR_GT_60_7.2	0.22646
214	NOD_TX_LT_80_23.7	NOD_RR_GT_70_7.8	0.22668
215	NOD_TX_LT_80_24.5	NOD_RR_GT_65_7.8	0.22669
216	NOD_TX_LT_80_23.1	NOD_RR_LT_50_1.1	0.22672
217	NOD_TX_LT_80_23.7	NOD_RR_GT_65_7.8	0.22676
218	NOD_TX_LT_80_23.1	NOD_RR_GT_70_7.2	0.22677
219	NOD_TX_LT_80_23.1	NOD_RR_GT_60_7.2	0.22766
220	NOD_TX_LT_80_23.1	NOD_RR_GT_65_7.2	0.22776
221	NOD_TX_LT_80_23	NOD_RR_GT_65_7.2	0.22847
222	NOD_TX_LT_80_23	NOD_RR_GT_65_7.8	0.22882
223	NOD_TX_LT_80_23.8	NOD_RR_GT_65_7.2	0.22883
224	NOD_TX_LT_80_23.1	NOD_RR_GT_70_7.8	0.2308
225	NOD_TX_LT_80_23.1	NOD_RR_GT_65_7.8	0.23268
